# Supplementary material for: The Xanthophyll Carotenoid Lutein Reduces the Invasive Potential of Pseudomonas aeruginosa and Increases Its Susceptibility to Tobramycin
Source: Int J Mol Sci. 2022 Jun 28;23(13):7199. doi: 10.3390/ijms23137199 (PMC9266958; doi:10.3390/ijms23137199)
Supplement: Supplementary file 1 [file ijms-23-07199-s001.zip]

Archive with 2 entries (2 files):
- Figure S1.pdf
- Table S1-S2 20220531.pdf
